# Supplementary material for: Unexpected structural isomers of AlFe2O4+ and AlCo2O4+: vibrational spectroscopy and ion mobility combined with quantum chemistry
Source: Chem Sci. 2025 May 19;16(26):11999–2011. doi: 10.1039/d5sc02681d (PMC12134933; doi:10.1039/d5sc02681d)
Supplement: SC-016-D5SC02681D-s001 [file SC-016-D5SC02681D-s001.zip]

Archive with 78 entries (46 files):
- MACE_Models/
- MACE_Models/models/
- MACE_Models/models/AlCo2O4+/
- MACE_Models/models/AlCo2O4+/C1-1/
- MACE_Models/models/AlCo2O4+/C1-1/dipole/
- MACE_Models/models/AlCo2O4+/C1-1/dipole/dipole-mace.model
- MACE_Models/models/AlCo2O4+/C1-1/dipole/run.slurm
- MACE_Models/models/AlCo2O4+/C1-1/vanilla/
- MACE_Models/models/AlCo2O4+/C1-1/vanilla/mace-vanilla_swa.model
- MACE_Models/models/AlCo2O4+/C1-1/vanilla/run.slurm
- MACE_Models/models/AlCo2O4+/Cs-1/
- MACE_Models/models/AlCo2O4+/Cs-1/dipole/
- MACE_Models/models/AlCo2O4+/Cs-1/dipole/dipole-mace.model
- MACE_Models/models/AlCo2O4+/Cs-1/dipole/run.slurm
- MACE_Models/models/AlCo2O4+/Cs-1/vanilla/
- MACE_Models/models/AlCo2O4+/Cs-1/vanilla/mace-vanilla_swa.model
- MACE_Models/models/AlCo2O4+/Cs-1/vanilla/run.slurm
- MACE_Models/models/AlCo2O4+/D2d/
- MACE_Models/models/AlCo2O4+/D2d/dipole/
- MACE_Models/models/AlCo2O4+/D2d/dipole/dipole-mace.model
- MACE_Models/models/AlCo2O4+/D2d/dipole/run.slurm
- MACE_Models/models/AlCo2O4+/D2d/vanilla/
- MACE_Models/models/AlCo2O4+/D2d/vanilla/mace-vanilla_swa.model
- MACE_Models/models/AlCo2O4+/D2d/vanilla/run.slurm
- MACE_Models/models/AlFe2O4+/
- MACE_Models/models/AlFe2O4+/C1-1/
- MACE_Models/models/AlFe2O4+/C1-1/dipole/
- MACE_Models/models/AlFe2O4+/C1-1/dipole/dipole-mace.model
- MACE_Models/models/AlFe2O4+/C1-1/dipole/run.slurm
- MACE_Models/models/AlFe2O4+/C1-1/vanilla/
- MACE_Models/models/AlFe2O4+/C1-1/vanilla/mace-vanilla_swa.model
- MACE_Models/models/AlFe2O4+/C1-1/vanilla/run.slurm
- MACE_Models/models/AlFe2O4+/Cs-1/
- MACE_Models/models/AlFe2O4+/Cs-1/dipole/
- MACE_Models/models/AlFe2O4+/Cs-1/dipole/dipole-mace.model
- MACE_Models/models/AlFe2O4+/Cs-1/dipole/run.slurm
- MACE_Models/models/AlFe2O4+/Cs-1/vanilla/
- MACE_Models/models/AlFe2O4+/Cs-1/vanilla/mace-vanilla_swa.model
- MACE_Models/models/AlFe2O4+/Cs-1/vanilla/run.slurm
- MACE_Models/models/AlFe2O4+/D2d/
- MACE_Models/models/AlFe2O4+/D2d/dipole/
- MACE_Models/models/AlFe2O4+/D2d/dipole/dipole-mace.model
- MACE_Models/models/AlFe2O4+/D2d/dipole/run.slurm
- MACE_Models/models/AlFe2O4+/D2d/vanilla/
- MACE_Models/models/AlFe2O4+/D2d/vanilla/mace-vanilla_swa.model
- MACE_Models/models/AlFe2O4+/D2d/vanilla/run.slurm
- MACE_Models/README.md
- MACE_Models/template-dipole/
- MACE_Models/template-dipole/run-ase.py
- MACE_Models/template-dynamics/
- MACE_Models/template-dynamics/init-struct/
- MACE_Models/template-dynamics/init-struct/AlCo2O4+_C1-1.pdb
- MACE_Models/template-dynamics/init-struct/AlCo2O4+_Cs-1.pdb
- MACE_Models/template-dynamics/init-struct/AlCo2O4+_D2d.pdb
- MACE_Models/template-dynamics/init-struct/AlFe2O4+_C1-1.pdb
- MACE_Models/template-dynamics/init-struct/AlFe2O4+_Cs-1.pdb
- MACE_Models/template-dynamics/init-struct/AlFe2O4+_D2d.pdb
- MACE_Models/template-dynamics/run-ase-AlCo2O4+.py
- MACE_Models/template-dynamics/run-ase-AlFe2O4+.py
- Sturctures/
- Sturctures/Al2CoO4+/
- Sturctures/Al2CoO4+/Al2CoO4+_control
- Sturctures/Al2CoO4+/Al2CoO4+_coords.xyz
- Sturctures/Al2FeO4+/
- Sturctures/Al2FeO4+/Al2FeO4+_control
- Sturctures/Al2FeO4+/Al2FeO4+_coords.xyz
- Sturctures/Al3O4+/
- Sturctures/Al3O4+/Al3O4+_coord.xyz
- Sturctures/Al3O4+/control
- Sturctures/AlCo2O4+/
- Sturctures/AlCo2O4+/AlCo2O4+_control
- Sturctures/AlCo2O4+/AlCo2O4+_coords.xyz
- Sturctures/AlFe2O4+/
- Sturctures/AlFe2O4+/AlFe2O4+_control
- Sturctures/AlFe2O4+/AlFe2O4+_coords.xyz
- Sturctures/Fe3O4+/
- Sturctures/Fe3O4+/Fe3O4+_control
- Sturctures/Fe3O4+/Fe3O4+_coord.xyz
