# Supplementary material for: Unexpected structural isomers of AlFe2O4+ and AlCo2O4+: vibrational spectroscopy and ion mobility combined with quantum chemistry
Source: Chem Sci. 2025 May 19;16(26):11999–2011. doi: 10.1039/d5sc02681d (PMC12134933; doi:10.1039/d5sc02681d)
Supplement: SC-016-D5SC02681D-s001 [file SC-016-D5SC02681D-s001.zip › MACE_Models/models/AlCo2O4+/C1-1/dipole/run.slurm]

python /home/xr223/software/mace/scripts/run_train.py \
    --name="dipole-mace" \
    --train_file="dipole-train.xyz" \
    --valid_fraction=0.05 \
    --test_file="dipole-test.xyz" \
    --model="AtomicDipolesMACE" \
    --num_channels=32 \
    --max_L=2 \
    --r_max=5.0 \
    --loss="dipole" \
    --dipole_weight=100.0 \
    --dipole_key="mu" \
    --batch_size=2 \
    --valid_batch_size=2 \
    --max_num_epochs=150 \
    --scheduler_patience=6 \
    --patience=12 \
    --ema \
    --error_table='DipoleRMSE' \
    --default_dtype="float64"\
    --device=cuda \
    --seed=123 \
    --restart_latest \
    --save_cpu \
