# Supplementary material for: Unexpected structural isomers of AlFe2O4+ and AlCo2O4+: vibrational spectroscopy and ion mobility combined with quantum chemistry
Source: Chem Sci. 2025 May 19;16(26):11999–2011. doi: 10.1039/d5sc02681d (PMC12134933; doi:10.1039/d5sc02681d)
Supplement: SC-016-D5SC02681D-s001 [file SC-016-D5SC02681D-s001.zip › MACE_Models/models/AlCo2O4+/C1-1/vanilla/run.slurm]

python /home/xr223/software/mace/scripts/run_train.py \
    --name="mace-vanilla" \
    --train_file="vanilla-train.xyz" \
    --energy_key="energy" \
    --forces_key="forces" \
    --valid_fraction=0.05 \
    --test_file="vanilla-test.xyz" \
    --config_type_weights='{"Default":1.0}' \
    --E0s="average" \
    --model="MACE" \
    --hidden_irreps='128x0e + 128x1o' \
    --r_max=5.0 \
    --batch_size=3 \
    --max_num_epochs=125 \
    --swa \
    --start_swa=75 \
    --ema \
    --ema_decay=0.99 \
    --amsgrad \
    --restart_latest \
    --device=cuda 
