# Supplementary material for: Unexpected structural isomers of AlFe2O4+ and AlCo2O4+: vibrational spectroscopy and ion mobility combined with quantum chemistry
Source: Chem Sci. 2025 May 19;16(26):11999–2011. doi: 10.1039/d5sc02681d (PMC12134933; doi:10.1039/d5sc02681d)
Supplement: SC-016-D5SC02681D-s001 [file SC-016-D5SC02681D-s001.zip › MACE_Models/README.md]

## Contents
* `models`: The MACE MLP models developed and utilized in this work, along with the corresponding fitting settings. The dipole folders contain models fitted to the dipole moment surface (dipoles), while the vanilla folders contain models fitted to the potential energy surface (energies, forces).
* `template-dynamics`: Sample scripts for the generation of a MLP-based MD trajectory using the `vanilla` model.
* `template-dipole`: Sample scripts for the evaluation of the dipoles from a trajectory using the `dipole` model.
