# Supplementary material for: Unexpected structural isomers of AlFe2O4+ and AlCo2O4+: vibrational spectroscopy and ion mobility combined with quantum chemistry
Source: Chem Sci. 2025 May 19;16(26):11999–2011. doi: 10.1039/d5sc02681d (PMC12134933; doi:10.1039/d5sc02681d)
Supplement: SC-016-D5SC02681D-s001 [file SC-016-D5SC02681D-s001.zip › MACE_Models/template-dipole/run-ase.py]

from ase import units
from ase.md.langevin import Langevin
from ase.md.velocitydistribution import MaxwellBoltzmannDistribution
from ase.md import MDLogger
from ase.io import read, write
from mace.calculators.mace import MACECalculator
import numpy as np
import time
import os


def calculate_dipole_for_trajectory(traj_filename, output_filename):
    # Read the trajectory
    frames = read(traj_filename, ':')

    # Set ASE calculator
    DROOT = '../models/co2/key/models/dipole/'
    calculator = MACECalculator(DROOT + 'dipole-mace.model', device='cuda', default_dtype='float64', model_type="DipoleMACE")

    # Open the output file to write dipole moments
    with open(output_filename, 'w') as output_file:
        for frame in frames:
            # Set calculator for each frame
            frame.set_calculator(calculator)

            # Get dipole moment for the frame
            dipole_moment = calculator.get_dipole_moment(frame)

            # Write dipole moment to the output file
            output_file.write(f'{dipole_moment}\n')

# Define input and output filenames
input_traj_filename = 'traj.xyz'
output_dipole_filename = 'dipole_moments.txt'

# Calculate and write dipole moments for the trajectory
calculate_dipole_for_trajectory(input_traj_filename, output_dipole_filename)
