# Supplementary material for: Unexpected structural isomers of AlFe2O4+ and AlCo2O4+: vibrational spectroscopy and ion mobility combined with quantum chemistry
Source: Chem Sci. 2025 May 19;16(26):11999–2011. doi: 10.1039/d5sc02681d (PMC12134933; doi:10.1039/d5sc02681d)
Supplement: SC-016-D5SC02681D-s001 [file SC-016-D5SC02681D-s001.zip › MACE_Models/template-dynamics/init-struct/AlCo2O4+_C1-1.pdb]

MODEL     1
ATOM      1   Co MOL     1       0.011  -0.017  -3.066  1.00  0.00          CO  
ATOM      2   Co MOL     1      -0.017   0.019   2.854  1.00  0.00          CO  
ATOM      3   Al MOL     1       0.020  -0.012  -0.589  1.00  0.00          AL  
ATOM      4    O MOL     1      -1.241  -0.004  -1.861  1.00  0.00           O  
ATOM      5    O MOL     1       1.272  -0.026  -1.869  1.00  0.00           O  
ATOM      6    O MOL     1       0.022  -0.005   1.036  1.00  0.00           O  
ATOM      7    O MOL     1      -0.066   0.048   4.466  1.00  0.00           O  
ENDMDL
