# Supplementary material for: Unexpected structural isomers of AlFe2O4+ and AlCo2O4+: vibrational spectroscopy and ion mobility combined with quantum chemistry
Source: Chem Sci. 2025 May 19;16(26):11999–2011. doi: 10.1039/d5sc02681d (PMC12134933; doi:10.1039/d5sc02681d)
Supplement: SC-016-D5SC02681D-s001 [file SC-016-D5SC02681D-s001.zip › MACE_Models/template-dynamics/init-struct/AlCo2O4+_Cs-1.pdb]

MODEL     1
ATOM      1   Al MOL     1      -1.523   0.420   0.000  1.00  0.00          AL  
ATOM      2    O MOL     1      -0.718  -1.157   0.000  1.00  0.00           O  
ATOM      3    O MOL     1      -0.916   0.906  -1.554  1.00  0.00           O  
ATOM      4    O MOL     1      -0.916   0.906   1.554  1.00  0.00           O  
ATOM      5    O MOL     1       1.693  -0.015   0.000  1.00  0.00           O  
ATOM      6   Co MOL     1       0.480  -0.194  -1.332  1.00  0.00          CO  
ATOM      7   Co MOL     1       0.480  -0.194   1.332  1.00  0.00          CO  
ENDMDL
