# Supplementary material for: Unexpected structural isomers of AlFe2O4+ and AlCo2O4+: vibrational spectroscopy and ion mobility combined with quantum chemistry
Source: Chem Sci. 2025 May 19;16(26):11999–2011. doi: 10.1039/d5sc02681d (PMC12134933; doi:10.1039/d5sc02681d)
Supplement: SC-016-D5SC02681D-s001 [file SC-016-D5SC02681D-s001.zip › MACE_Models/template-dynamics/init-struct/AlFe2O4+_C1-1.pdb]

MODEL     1
ATOM      1   Fe MOL     1      -3.099  -0.017   0.003  1.00  0.00          FE  
ATOM      2   Fe MOL     1       2.877   0.016  -0.003  1.00  0.00          FE  
ATOM      3   Al MOL     1      -0.602   0.017  -0.007  1.00  0.00          AL  
ATOM      4    O MOL     1       1.026   0.037  -0.011  1.00  0.00           O  
ATOM      5    O MOL     1      -1.852  -1.255  -0.003  1.00  0.00           O  
ATOM      6    O MOL     1      -1.887   1.254  -0.001  1.00  0.00           O  
ATOM      7    O MOL     1       4.502  -0.060   0.026  1.00  0.00           O  
ENDMDL
