# Supplementary material for: Unexpected structural isomers of AlFe2O4+ and AlCo2O4+: vibrational spectroscopy and ion mobility combined with quantum chemistry
Source: Chem Sci. 2025 May 19;16(26):11999–2011. doi: 10.1039/d5sc02681d (PMC12134933; doi:10.1039/d5sc02681d)
Supplement: SC-016-D5SC02681D-s001 [file SC-016-D5SC02681D-s001.zip › MACE_Models/template-dynamics/init-struct/AlFe2O4+_Cs-1.pdb]

MODEL     1
ATOM      1   Al MOL     1      -0.000  -1.579   0.072  1.00  0.00          AL  
ATOM      2    O MOL     1      -1.540  -1.171  -0.556  1.00  0.00           O  
ATOM      3    O MOL     1      -0.000  -0.246   1.268  1.00  0.00           O  
ATOM      4    O MOL     1       1.540  -1.171  -0.555  1.00  0.00           O  
ATOM      5    O MOL     1       0.000   1.543  -0.618  1.00  0.00           O  
ATOM      6   Fe MOL     1       1.357   0.531   0.049  1.00  0.00          FE  
ATOM      7   Fe MOL     1      -1.357   0.531   0.049  1.00  0.00          FE  
ENDMDL
