# Supplementary material for: Unexpected structural isomers of AlFe2O4+ and AlCo2O4+: vibrational spectroscopy and ion mobility combined with quantum chemistry
Source: Chem Sci. 2025 May 19;16(26):11999–2011. doi: 10.1039/d5sc02681d (PMC12134933; doi:10.1039/d5sc02681d)
Supplement: SC-016-D5SC02681D-s001 [file SC-016-D5SC02681D-s001.zip › MACE_Models/template-dynamics/init-struct/AlFe2O4+_D2d.pdb]

MODEL     1
ATOM      1   Al MOL     1      -0.000  -0.000  -0.003  1.00  0.00          AL  
ATOM      2    O MOL     1      -1.282  -0.918   0.870  1.00  0.00           O  
ATOM      3    O MOL     1       1.285  -0.872  -0.917  1.00  0.00           O  
ATOM      4    O MOL     1       1.281   0.873   0.915  1.00  0.00           O  
ATOM      5    O MOL     1      -1.284   0.916  -0.872  1.00  0.00           O  
ATOM      6   Fe MOL     1       2.490   0.001   0.001  1.00  0.00          FE  
ATOM      7   Fe MOL     1      -2.490  -0.001   0.001  1.00  0.00          FE  
ENDMDL
