# Supplementary material for: Unexpected structural isomers of AlFe2O4+ and AlCo2O4+: vibrational spectroscopy and ion mobility combined with quantum chemistry
Source: Chem Sci. 2025 May 19;16(26):11999–2011. doi: 10.1039/d5sc02681d (PMC12134933; doi:10.1039/d5sc02681d)
Supplement: SC-016-D5SC02681D-s001 [file SC-016-D5SC02681D-s001.zip › MACE_Models/template-dynamics/run-ase-AlCo2O4+.py]

from ase import units
from ase.md.langevin import Langevin
from ase.md.velocitydistribution import MaxwellBoltzmannDistribution
from ase.md import MDLogger
from ase.io import read, write
from mace.calculators.mace import MACECalculator
import numpy as np
import time
import os

# Define atoms object
#atoms = read('init.pdb','0')
atoms = read('init-struct/init-co2-key.pdb','0')

# Set ASE calculator
DROOT = '../models/co2/key/models/vanilla/'
atoms.set_calculator(MACECalculator(DROOT + 'mace-vanilla_swa.model', device='cuda', default_dtype='float64'))


# Replace mass oxygen
iso_oxy_mass = 17.999
for atom in atoms:
    if atom.symbol == 'O':
        atom.mass = iso_oxy_mass

# Generate dynamics
MaxwellBoltzmannDistribution(atoms, temperature_K=XXXTEMPERATUREXXX)
dyn = Langevin(atoms, 0.5*units.fs, temperature_K=XXXTEMPERATUREXXX, friction=XXXFRICTIONXXX)
def write_frame():
    dyn.atoms.write('traj.xyz', append=True)
dyn.attach(write_frame, interval=4)
dyn.attach(MDLogger(dyn, atoms, 'md.log', header=True, stress=False, peratom=True, mode="a"), interval=1)
dyn.run(XXXTIMEXXX) #1000 ps, so 1000000
write('end.pdb', atoms)
print("MD finished!")
