# Supplementary material for: Unexpected structural isomers of AlFe2O4+ and AlCo2O4+: vibrational spectroscopy and ion mobility combined with quantum chemistry
Source: Chem Sci. 2025 May 19;16(26):11999–2011. doi: 10.1039/d5sc02681d (PMC12134933; doi:10.1039/d5sc02681d)
Supplement: SC-016-D5SC02681D-s001 [file SC-016-D5SC02681D-s001.zip › Sturctures/Al2CoO4+/Al2CoO4+_control]

$title
$operating system unix
$symmetry c1
$coord    file=coord
$user-defined bonds    file=coord
$atoms
al 1-2                                                                         \
   basis =al def2-TZVPP                                                        \
   jbas  =al def2-TZVPP
o  3-6                                                                         \
   basis =o def2-TZVPP                                                         \
   jbas  =o def2-TZVPP                                                         \
   mass  = 17.99916100
co 7                                                                           \
   basis =co def2-TZVPP                                                        \
   jbas  =co def2-TZVPP
$basis    file=basis
$rundimensions
   dim(fock,dens)=52176
   natoms=7
   nshell=90
   nbf(CAO)=320
   nbf(AO)=272
   dim(trafo[SAO<-->AO/CAO])=417
   rhfshells=2
$uhfmo_alpha   file=alpha
$uhfmo_beta   file=beta
$uhf
$scfiterlimit      300
$thize     0.10000000E-04
$thime        5
$scfdump
$scfintunit
 unit=30       size=0        file=twoint
$scfdiis
$maxcor      500
$drvopt
   cartesian  on
   basis      off
   global     off
   hessian    on
   dipole     on
   nuclear polarizability
   frequency analysis only
$interconversion  off
   qconv=1.d-7
   maxiter=25
$optimize
   internal   off
   cartesian  on
   global     off
   basis      off   logarithm
$coordinateupdate
   dqmax=0.3
   interpolate  on
   statistics    5
$forceupdate
   ahlrichs numgeo=0  mingeo=3 maxgeo=4 modus=<g|dq> dynamic fail=0.3
   threig=0.005  reseig=0.005  thrbig=3.0  scale=1.00  damping=0.0
$forceinit on
   diag=default
$energy    file=energy
$grad    file=gradient
$forceapprox    file=forceapprox
$lock off
$dft
   functional tpssh
   gridsize   m5
$scfconv        7
$scfdamp   start=0.700  step=0.050  min=0.050
$scforbitalshift  automatic=.1
$ricore      500
$rij
$jbas    file=auxbasis
$last SCF energy change = -.22041604E-08
$ssquare from ridft
          6.014 (not to be modified here)
$charge from ridft
          1.000 (not to be modified here)
$dipole from force
  x    -0.15427853236879    y    -0.00061390931107    z    -0.81746953835471    a.u.
   | dipole | =    2.1144965169  debye
$optinfo       file=optinfo
$hessapprox   file=hessapprox
$orbital_max_rnorm 0.36542926832103E-05
$subenergy  Etot         E1                  Ej                Ex                 Ec                 En
-2168.666840726    -4371.301646628     1627.859755827    -115.1403202213    -3.282397350591     693.1977676468
$dipgrad    file=dipgrad
$hessian (projected)    file=hessian
$vibrational normal modes       file=vib_normal_modes
$vibrational reduced masses
  21.3656132587  21.3935586276  21.5311926454  25.7042534079  32.4653438233
  30.4308281448  23.2350688565  21.1017308691  30.2792621465  19.3692898903
  24.1808101393  19.6480335843  23.5771867258  20.3857676573  19.2543599217
  22.9549455696  19.5892164745  20.3179032336  19.6439797222  21.7786113070
  21.7253570524
$nvibro       21
$vibrational spectrum       file=vibspectrum
$alpha shells
 a       1-44                                   ( 1 )
$beta shells
 a       1-40                                   ( 1 )
$drvtol     0.10000000E-06
$last step     tm2molden
$end
