# Supplementary material for: Unexpected structural isomers of AlFe2O4+ and AlCo2O4+: vibrational spectroscopy and ion mobility combined with quantum chemistry
Source: Chem Sci. 2025 May 19;16(26):11999–2011. doi: 10.1039/d5sc02681d (PMC12134933; doi:10.1039/d5sc02681d)
Supplement: SC-016-D5SC02681D-s001 [file SC-016-D5SC02681D-s001.zip › Sturctures/Al2CoO4+/Al2CoO4+_coords.xyz]

7
Cs-1
Al   -0.7183342   -1.1861821   -0.0945661 
Al   -0.7207850    1.1845525   -0.0948748 
O    -0.1517646   -0.0004272   -1.3234483 
O    -1.7209464   -0.0017521    0.6728173 
O     0.8896424    1.6126760    0.4221627 
O     0.8928931   -1.6104702    0.4231732 
Co    1.5292948    0.0016032   -0.0052641 
7
Cs-2
Al    0.5952959   -1.0642937   -0.0001762 
Al   -1.4462842    0.3275709   -0.0004579 
O    -1.0792361   -1.3664740    0.0035789 
O     2.2897523   -0.9326204    0.0038504 
O     0.2742390    0.7780555   -0.0072017 
O    -2.8249253    1.3599726    0.0036944 
Co    2.1911584    0.8977891   -0.0032878 
