# Supplementary material for: Unexpected structural isomers of AlFe2O4+ and AlCo2O4+: vibrational spectroscopy and ion mobility combined with quantum chemistry
Source: Chem Sci. 2025 May 19;16(26):11999–2011. doi: 10.1039/d5sc02681d (PMC12134933; doi:10.1039/d5sc02681d)
Supplement: SC-016-D5SC02681D-s001 [file SC-016-D5SC02681D-s001.zip › Sturctures/Al2FeO4+/Al2FeO4+_control]

$title
$operating system unix
$symmetry c1
$user-defined bonds    file=coord
$coord    file=coord
$optimize
 internal   off
 redundant  off
 cartesian  on
 global     off
 basis      off
$atoms
fe 1                                                                           \
   basis =fe def2-TZVPP                                                        \
   jbas  =fe def2-TZVPP
al 2-3                                                                         \
   basis =al def2-TZVPP                                                        \
   jbas  =al def2-TZVPP
o  4-7                                                                         \
   basis =o def2-TZVPP                                                         \
   jbas  =o def2-TZVPP
$basis    file=basis
$rundimensions
   dim(fock,dens)=52176
   natoms=7
   nshell=90
   nbf(CAO)=320
   dim(trafo[SAO<-->AO/CAO])=417
   rhfshells=2
   nbf(AO)=272
$uhfmo_alpha   file=alpha
$uhfmo_beta   file=beta
$uhf
$alpha shells
 a       1-44                                   ( 1 )
$beta shells
 a       1-39                                   ( 1 )
$scfiterlimit      300
$thize     0.10000000E-04
$thime        5
$scfdump
$scfintunit
 unit=30       size=0        file=twoint
$scfdiis
$maxcor    500 MiB  per_core
$drvopt
   cartesian  on
   basis      off
   global     off
   hessian    on
   dipole     on
   nuclear polarizability
$interconversion  off
   qconv=1.d-7
   maxiter=25
$coordinateupdate
   dqmax=0.3
   interpolate  on
   statistics    5
$forceupdate
   ahlrichs numgeo=0  mingeo=3 maxgeo=4 modus=<g|dq> dynamic fail=0.3
   threig=0.005  reseig=0.005  thrbig=3.0  scale=1.00  damping=0.0
$forceinit on
   diag=default
$energy    file=energy
$grad    file=gradient
$forceapprox    file=forceapprox
$dft
   functional tpssh
   gridsize   m5
$scfconv        7
$scfdamp   start=0.700  step=0.050  min=0.050
$scforbitalshift  automatic=.1
$ricore      500
$rij
$jbas    file=auxbasis
$last step     tm2molden
$last SCF energy change = -.18189576E-06
$ssquare from ridft
          8.762 (not to be modified here)
$charge from ridft
          1.000 (not to be modified here)
$dipole from force
  x    -0.21052180023985    y    -0.08670721816288    z     1.08434838584177    a.u.
   | dipole | =    2.8162591590  debye
$optinfo       file=optinfo
$hessapprox   file=hessapprox
$orbital_max_rnorm 0.78065245993330E-05
$subenergy  Etot         E1                  Ej                Ex                 Ec                 En
-2049.633354143    -4170.717609173     1558.785277314    -111.9192876625    -3.211430292284     677.4296956703
$dipgrad    file=dipgrad
$hessian (projected)    file=hessian
$vibrational normal modes    file=vib_normal_modes
$vibrational reduced masses
  22.2427661914  23.0360294925  25.2624776919  26.9019357840  19.5154269891
  23.8894373708  20.3016857853  19.5348344002  26.6947995063  17.7426795242
  24.5914788539  17.8466910559  17.9697518433  22.7195272020  20.0616312490
  17.3279703855  18.9262988692  17.5442492959  16.9310007844  19.7397670114
  19.9414049759
$nvibro       21
$vibrational spectrum    file=vibspectrum
$end
