# Supplementary material for: Unexpected structural isomers of AlFe2O4+ and AlCo2O4+: vibrational spectroscopy and ion mobility combined with quantum chemistry
Source: Chem Sci. 2025 May 19;16(26):11999–2011. doi: 10.1039/d5sc02681d (PMC12134933; doi:10.1039/d5sc02681d)
Supplement: SC-016-D5SC02681D-s001 [file SC-016-D5SC02681D-s001.zip › Sturctures/Al2FeO4+/Al2FeO4+_coords.xyz]

7
Cs-1
Fe   -1.3429818   -0.8116774   -0.0042259 
Al    1.2206276   -0.6483692    0.1680069 
Al   -0.0105184    1.3891192    0.0899530 
O     0.1154860   -1.7981817   -0.4918142 
O     1.5591198    0.9238418   -0.4704792 
O    -1.5205804    0.9083794   -0.5938707 
O    -0.0211529    0.0368879    1.3024301 
7
Cs-2
Al    0.5949381   -1.0665917   -0.0000187 
Al   -1.4457271    0.3298488   -0.0005381 
O    -1.0779484   -1.3650681    0.0053774 
O     2.2817047   -0.9348182    0.0014046 
O     0.2705355    0.7856331   -0.0084342 
O    -2.8314696    1.3531858    0.0030584 
Fe    2.2079670    0.8978103   -0.0008494 
