# Supplementary material for: Unexpected structural isomers of AlFe2O4+ and AlCo2O4+: vibrational spectroscopy and ion mobility combined with quantum chemistry
Source: Chem Sci. 2025 May 19;16(26):11999–2011. doi: 10.1039/d5sc02681d (PMC12134933; doi:10.1039/d5sc02681d)
Supplement: SC-016-D5SC02681D-s001 [file SC-016-D5SC02681D-s001.zip › Sturctures/Al3O4+/Al3O4+_coord.xyz]

7
C3v
Al   -1.1993503   -0.7246263    0.0281377 
Al    1.2198498   -0.6729370    0.1521540 
Al   -0.0337734    1.3991148    0.0766877 
O     0.0638721   -1.7888182   -0.5013482 
O     1.5520175    0.9230460   -0.4402633 
O    -1.5367769    0.8571234   -0.5983478 
O    -0.0658387    0.0070974    1.2829799 
