# Supplementary material for: Unexpected structural isomers of AlFe2O4+ and AlCo2O4+: vibrational spectroscopy and ion mobility combined with quantum chemistry
Source: Chem Sci. 2025 May 19;16(26):11999–2011. doi: 10.1039/d5sc02681d (PMC12134933; doi:10.1039/d5sc02681d)
Supplement: SC-016-D5SC02681D-s001 [file SC-016-D5SC02681D-s001.zip › Sturctures/Al3O4+/control]

$title
$operating system unix
$symmetry c1
$user-defined bonds    file=coord
$coord    file=coord
$optimize
 internal   off
 redundant  off
 cartesian  on
 global     off
 basis      off
$atoms
al 1-3                                                                         \
   basis =al def2-TZVPP                                                        \
   jbas  =al def2-TZVPP
o  4-7                                                                         \
   basis =o def2-TZVPP                                                         \
   jbas  =o def2-TZVPP
$basis    file=basis
$rundimensions
   dim(fock,dens)=42267
   natoms=7
   nshell=86
   nbf(CAO)=288
   dim(trafo[SAO<-->AO/CAO])=364
   rhfshells=2
   nbf(AO)=250
$uhfmo_alpha   file=alpha
$uhfmo_beta   file=beta
$uhf
$alpha shells
 a       1-35                                   ( 1 )
$beta shells
 a       1-35                                   ( 1 )
$scfiterlimit      300
$thize     0.10000000E-04
$thime        5
$scfdump
$scfintunit
 unit=30       size=0        file=twoint
$scfdiis
$maxcor    500 MiB  per_core
$drvopt
   cartesian  on
   basis      off
   global     off
   hessian    on
   dipole     on
   nuclear polarizability
$interconversion  off
   qconv=1.d-7
   maxiter=25
$coordinateupdate
   dqmax=0.3
   interpolate  on
   statistics    5
$forceupdate
   ahlrichs numgeo=0  mingeo=3 maxgeo=4 modus=<g|dq> dynamic fail=0.3
   threig=0.005  reseig=0.005  thrbig=3.0  scale=1.00  damping=0.0
$forceinit on
   diag=default
$energy    file=energy
$grad    file=gradient
$forceapprox    file=forceapprox
$dft
   functional tpssh
   gridsize   m5
$scfconv        7
$scfdamp   start=0.700  step=0.050  min=0.050
$scforbitalshift  automatic=.1
$ricore      500
$rij
$jbas    file=auxbasis
$last step     tm2molden
$last SCF energy change = -.56484623E-07
$ssquare from ridft
          0.000 (not to be modified here)
$charge from ridft
          1.000 (not to be modified here)
$dipole from force
  x    -0.06089806932284    y     0.00703997819429    z     1.17554450062656    a.u.
   | dipole | =    2.9920188348  debye
$optinfo       file=optinfo
$hessapprox   file=hessapprox
$orbital_max_rnorm 0.80000067930848E-04
$subenergy  Etot         E1                  Ej                Ex                 Ec                 En
-1028.396208019    -2440.793164040     979.6757963037    -79.31653539460    -2.543096597313     514.5807917092
$dipgrad    file=dipgrad
$hessian (projected)    file=hessian
$vibrational normal modes    file=vib_normal_modes
$vibrational reduced masses
  20.6368776254  20.5388908722  19.2685497202  20.6423598305  19.3985159598
  20.1189736617  19.4475565165  19.4483676368  16.8601641676  23.1936007025
  23.1923637424  17.0277338782  17.0276692664  22.7155132366  19.8552252840
  17.4289829043  17.4303301049  16.7677269913  20.0010700573  19.9525549617
  19.9518440916
$nvibro       21
$vibrational spectrum    file=vibspectrum
$end
