# Supplementary material for: Unexpected structural isomers of AlFe2O4+ and AlCo2O4+: vibrational spectroscopy and ion mobility combined with quantum chemistry
Source: Chem Sci. 2025 May 19;16(26):11999–2011. doi: 10.1039/d5sc02681d (PMC12134933; doi:10.1039/d5sc02681d)
Supplement: SC-016-D5SC02681D-s001 [file SC-016-D5SC02681D-s001.zip › Sturctures/AlCo2O4+/AlCo2O4+_control]

$title
$operating system unix
$symmetry c1
$user-defined bonds    file=coord
$coord    file=coord
$optimize
 internal   off
 redundant  off
 cartesian  on
 global     off
 basis      off
$atoms
co 1-2                                                                         \
   basis =co def2-TZVPP                                                        \
   jbas  =co def2-TZVPP
al 3                                                                           \
   basis =al def2-TZVPP                                                        \
   jbas  =al def2-TZVPP
o  4-7                                                                         \
   basis =o def2-TZVPP                                                         \
   jbas  =o def2-TZVPP                                                         \
   mass  = 18.00000000
$basis    file=basis
$rundimensions
   dim(fock,dens)=63109
   natoms=7
   nshell=94
   nbf(CAO)=352
   dim(trafo[SAO<-->AO/CAO])=470
   rhfshells=2
   nbf(AO)=294
$uhfmo_alpha   file=alpha
$uhfmo_beta   file=beta
$uhf
$scfiterlimit      300
$thize     0.10000000E-04
$thime        5
$scfdump
$scfintunit
 unit=30       size=0        file=twoint
$scfdiis
$maxcor    500 MiB  per_core
$drvopt
   cartesian  on
   basis      off
   global     off
   hessian    on
   dipole     on
   nuclear polarizability
$interconversion  off
   qconv=1.d-7
   maxiter=25
$coordinateupdate
   dqmax=0.3
   interpolate  on
   statistics    5
$forceupdate
   ahlrichs numgeo=0  mingeo=3 maxgeo=4 modus=<g|dq> dynamic fail=0.3
   threig=0.005  reseig=0.005  thrbig=3.0  scale=1.00  damping=0.0
$forceinit on
   diag=default
$forceapprox    file=forceapprox
$dft
   functional tpssh
   gridsize   m5
$scfconv        7
$scfdamp   start=0.700  step=0.050  min=0.050
$scforbitalshift  automatic=.1
$ricore      500
$rij
$jbas    file=auxbasis
$last SCF energy change = -3308.9153
$ssquare from ridft
         20.031 (not to be modified here)
$charge from ridft
          1.000 (not to be modified here)
$optinfo       file=optinfo
$hessapprox   file=hessapprox
$vibrational reduced masses
  29.3038780019  26.5762026803  22.1203669525  32.9377753186  29.8636545131
  31.4824797019  20.3832747686  21.9096305702  27.4898207183  27.4626094656
  20.8525908910  21.4189354376  34.9106514161  21.8467105456  23.5453988478
  20.5230944238  20.0731446853  21.3967810418  20.0246526201  22.4116970610
  20.7328656862
$nvibro       21
$energy    file=energy
$grad    file=gradient
$alpha shells
 a       1-53                                   ( 1 )
$beta shells
 a       1-45                                   ( 1 )
$last step     tm2molden
$orbital_max_rnorm 0.51149080522330E-05
$subenergy  Etot         E1                  Ej                Ex                 Ec                 En
-3308.915298081    -5975.920993564     2114.342369180    -150.9513787552    -3.993582089600     707.6082871475
$dipole from force
  x    -4.08049734882482    y     0.00026166346131    z    -0.00878150369225    a.u.
   | dipole | =   10.3716921575  debye
$dipgrad    file=dipgrad
$hessian (projected)    file=hessian
$vibrational normal modes    file=vib_normal_modes
$vibrational spectrum    file=vibspectrum
$end
