# Supplementary material for: Unexpected structural isomers of AlFe2O4+ and AlCo2O4+: vibrational spectroscopy and ion mobility combined with quantum chemistry
Source: Chem Sci. 2025 May 19;16(26):11999–2011. doi: 10.1039/d5sc02681d (PMC12134933; doi:10.1039/d5sc02681d)
Supplement: SC-016-D5SC02681D-s001 [file SC-016-D5SC02681D-s001.zip › Sturctures/AlCo2O4+/AlCo2O4+_coords.xyz]

7
D2d
Co   -2.4806078   -0.0010153    0.0013853 
Co    2.4806039    0.0001736   -0.0008852 
Al   -0.0000053    0.0004116   -0.0002414 
O     1.2907564   -0.9427118   -0.8569626 
O    -1.2899906   -0.8568904    0.9434723 
O    -1.2921295    0.8563354   -0.9421423 
O     1.2913729    0.9436970    0.8553739 
7
Cs-1
Co   -1.3169757   -0.7676323   -0.0081353 
Co    1.3431366   -0.7108663    0.1196688 
Al   -0.0344705    1.3539236    0.1155821 
O     0.0631466   -1.8318541   -0.4996813 
O     1.5578661    0.9684949   -0.4636703 
O    -1.5455281    0.9019626   -0.6139415 
O    -0.0671749    0.0859717    1.3501774
7
C2v
Al   -1.3906975   -0.0466567   -0.0029380 
O     2.5691679    0.0861840    0.0021954 
O    -0.3339510   -1.4252089   -0.0053053 
O    -3.1127959   -0.1046682   -0.0027952 
O    -0.4291710    1.3998559    0.0016166 
Co    1.3916592   -1.2293832    0.0007234 
Co    1.3057884    1.3198773    0.0065032  
7
C1-1
Co   -3.2178429   -0.0207751    0.0040599 
Co    2.7208013    0.0035001   -0.0008778 
Al   -0.7302848    0.0245490   -0.0085730 
O     0.9014776    0.0468050   -0.0155311 
O    -1.9859683   -1.2638137   -0.0033060 
O    -2.0309925    1.2661126   -0.0006576 
O     4.3428093   -0.0563779    0.0248856 
7
C1-2
Al    1.3894213    0.3478843    0.0077128 
O     1.0651553   -1.3532213   -0.0550575 
O     2.8509913    1.2612179   -0.0585017 
O    -2.3318037   -0.8262805   -0.1619966 
O    -0.2316762    0.9178932    0.1610377 
Co   -0.6823368   -1.3335797    0.0766522 
Co   -2.0597512    0.9860861    0.0301533 
7
Cs-2
Al   -0.6593870    0.9721045    0.0091267 
O     1.0113971    1.3561025    0.0029655 
O    -2.3599797    0.9138611   -0.0001039 
O    -0.3553595   -0.8250149    0.0195687 
O     3.1334629   -1.1115171   -0.0454493 
Co   -2.2820541   -0.9186972    0.0076543 
Co    1.5119202   -0.3868389    0.0062379 
