# Supplementary material for: Unexpected structural isomers of AlFe2O4+ and AlCo2O4+: vibrational spectroscopy and ion mobility combined with quantum chemistry
Source: Chem Sci. 2025 May 19;16(26):11999–2011. doi: 10.1039/d5sc02681d (PMC12134933; doi:10.1039/d5sc02681d)
Supplement: SC-016-D5SC02681D-s001 [file SC-016-D5SC02681D-s001.zip › Sturctures/AlFe2O4+/AlFe2O4+_control]

$title
$operating system unix
$symmetry c1
$user-defined bonds    file=coord
$coord    file=coord
$optimize
 internal   off
 redundant  off
 cartesian  on
 global     off
 basis      off
$atoms
fe 1-2                                                                         \
   basis =fe def2-TZVPP                                                        \
   jbas  =fe def2-TZVPP
al 3                                                                           \
   basis =al def2-TZVPP                                                        \
   jbas  =al def2-TZVPP
o  4-7                                                                         \
   basis =o def2-TZVPP                                                         \
   jbas  =o def2-TZVPP
$basis    file=basis
$rundimensions
   dim(fock,dens)=63109
   natoms=7
   nshell=94
   nbf(CAO)=352
   dim(trafo[SAO<-->AO/CAO])=470
   rhfshells=2
   nbf(AO)=294
$uhfmo_alpha   file=alpha
$uhfmo_beta   file=beta
$uhf
$scfiterlimit      300
$thize     0.10000000E-04
$thime        5
$scfdump
$scfintunit
 unit=30       size=0        file=twoint
$scfdiis
$maxcor    500 MiB  per_core
$drvopt
   cartesian  on
   basis      off
   global     off
   hessian    on
   dipole     on
   nuclear polarizability
$interconversion  off
   qconv=1.d-7
   maxiter=25
$coordinateupdate
   dqmax=0.3
   interpolate  on
   statistics    5
$forceupdate
   ahlrichs numgeo=0  mingeo=3 maxgeo=4 modus=<g|dq> dynamic fail=0.3
   threig=0.005  reseig=0.005  thrbig=3.0  scale=1.00  damping=0.0
$forceinit on
   diag=default
$energy    file=energy
$grad    file=gradient
$forceapprox    file=forceapprox
$dft
   functional tpssh
   gridsize   m5
$scfconv        7
$scfdamp   start=0.700  step=0.050  min=0.050
$scforbitalshift  automatic=.1
$ricore      500
$rij
$jbas    file=auxbasis
$last SCF energy change = -.51984898E-07
$ssquare from ridft
         30.030 (not to be modified here)
$charge from dscf
          1.000 (not to be modified here)
$dipole from dscf
  x    -4.67249799908907    y     0.04219023163222    z    -0.02241358317002    a.u.
   | dipole | =   11.8770158284  debye
$optinfo       file=optinfo
$hessapprox   file=hessapprox
$orbital_max_rnorm 0.40260539416870E-04
$subenergy  Etot         E1                  Ej                Ex                 Ec                 En
-3070.826879435    -5580.729432004     1979.056578017    -144.4837663023    -3.850790713951     679.1805315679
$dipgrad    file=dipgrad
$hessian (projected)    file=hessian
$vibrational normal modes    file=vib_normal_modes
$vibrational reduced masses
  31.0942201502  23.2216334828  20.4749895395  26.9789337648  28.2984712386
  29.1009636899  18.7392975857  18.5963287630  28.2012027067  25.5211731631
  17.8204608539  18.6367936398  34.1357040703  19.9004525201  22.6670441082
  18.5235582923  19.0266615784  18.0074137866  17.7901870373  19.6473777339
  18.7207020980
$nvibro       21
$vibrational spectrum    file=vibspectrum
$pop
$alpha shells
 a       1-53                                   ( 1 )
$beta shells
 a       1-43                                   ( 1 )
$last step     tm2molden
$pop wiberg
$end
