# Supplementary material for: Unexpected structural isomers of AlFe2O4+ and AlCo2O4+: vibrational spectroscopy and ion mobility combined with quantum chemistry
Source: Chem Sci. 2025 May 19;16(26):11999–2011. doi: 10.1039/d5sc02681d (PMC12134933; doi:10.1039/d5sc02681d)
Supplement: SC-016-D5SC02681D-s001 [file SC-016-D5SC02681D-s001.zip › Sturctures/AlFe2O4+/AlFe2O4+_coords.xyz]

7
D2d
Al   -0.0000312   -0.0000463   -0.0003452 
O    -1.2849760   -0.9231676    0.8771297 
O     1.2862771   -0.8760934   -0.9223767 
O     1.2848112    0.8779657    0.9223203 
O    -1.2861647    0.9212968   -0.8774752 
Fe    2.5044793    0.0014445    0.0005249 
Fe   -2.5043955   -0.0013998    0.0002220 
7
Cs-1
Al   -0.0000250   -1.3590689    0.1164922 
O    -1.5473936   -0.9527033   -0.5182134 
O    -0.0000450   -0.0271067    1.3208070 
O     1.5474095   -0.9527632   -0.5180903 
O     0.0000412    1.7744652   -0.5807018 
Fe    1.3661537    0.7585670    0.0898900 
Fe   -1.3661408    0.7586100    0.0898163 
7
C2v
Al   -1.3160070    0.0008035   -0.0011810 
O     2.3472964   -0.0015678    0.0022569 
O    -0.3745848    1.4445012   -0.0004924 
O    -0.3769094   -1.4443272   -0.0028937 
O    -3.0429578    0.0026192    0.0011070 
Fe    1.3827544    1.5267025    0.0043217 
Fe    1.3804082   -1.5287313   -0.0031186
7
C1-1
Fe   -3.2544978   -0.0167718    0.0031389 
Fe    2.7461894    0.0183771   -0.0046550 
Al   -0.7423084    0.0183976   -0.0075456 
O     0.8928278    0.0393638   -0.0119733 
O    -1.9958247   -1.2624753   -0.0036955 
O    -2.0308217    1.2635702   -0.0011478 
O     4.3844353   -0.0604616    0.0258781 
7
C1-2
Al   -1.4142697    0.2852382    0.0108258 
O     0.2057081    0.8067669    0.3916487 
O    -1.0439012   -1.3884686   -0.1957093 
O     2.3643768   -0.7295528   -0.2084397 
O    -2.8385979    1.2495798   -0.1149351 
Fe    0.7123986   -1.2947649    0.1199590 
Fe    2.0142853    1.0712012   -0.0033495
7
Cs-2
Al    0.6634479   -0.9845579    0.0422746 
O     0.3503691    0.8233565   -0.0054773 
O    -0.9922723   -1.3960566   -0.0071256 
O    -3.1661117    1.1457376   -0.1186073 
O     2.3569452   -0.8911699    0.0981466 
Fe   -1.5159580    0.3653476   -0.0599480 
Fe    2.3035797    0.9373426    0.0507369  
