# Supplementary material for: Unexpected structural isomers of AlFe2O4+ and AlCo2O4+: vibrational spectroscopy and ion mobility combined with quantum chemistry
Source: Chem Sci. 2025 May 19;16(26):11999–2011. doi: 10.1039/d5sc02681d (PMC12134933; doi:10.1039/d5sc02681d)
Supplement: SC-016-D5SC02681D-s001 [file SC-016-D5SC02681D-s001.zip › Sturctures/Fe3O4+/Fe3O4+_control]

$title
$operating system unix
$symmetry c1
$user-defined bonds    file=coord
$coord    file=coord
$optimize
 internal   off
 redundant  off
 cartesian  on
 global     off
 basis      off
$atoms
fe 1-3                                                                         \
   basis =fe def2-TZVPP                                                        \
   jbas  =fe def2-TZVPP
o  4-7                                                                         \
   basis =o def2-TZVPP                                                         \
   jbas  =o def2-TZVPP
$basis    file=basis
$rundimensions
   dim(fock,dens)=75066
   natoms=7
   nshell=98
   nbf(CAO)=384
   dim(trafo[SAO<-->AO/CAO])=523
   rhfshells=2
   nbf(AO)=316
$uhfmo_alpha   file=alpha
$uhfmo_beta   file=beta
$uhf
$alpha shells
 a       1-62                                   ( 1 )
$beta shells
 a       1-47                                   ( 1 )
$scfiterlimit      999
$thize     0.10000000E-04
$thime        5
$scfdump
$scfintunit
 unit=30       size=0        file=twoint
$scfdiis
$maxcor    500 MiB  per_core
$drvopt
   cartesian  on
   basis      off
   global     off
   hessian    on
   dipole     on
   nuclear polarizability
$interconversion  off
   qconv=1.d-7
   maxiter=25
$coordinateupdate
   dqmax=0.3
   interpolate  on
   statistics    5
$forceupdate
   ahlrichs numgeo=0  mingeo=3 maxgeo=4 modus=<g|dq> dynamic fail=0.3
   threig=0.005  reseig=0.005  thrbig=3.0  scale=1.00  damping=0.0
$forceinit on
   diag=default
$energy    file=energy
$grad    file=gradient
$forceapprox    file=forceapprox
$dft
   functional tpssh
   gridsize   m5
$scfconv        7
$scfdamp   start=0.700  step=0.050  min=0.050
$scforbitalshift  automatic=.1
$ricore      500
$rij
$jbas    file=auxbasis
$last step     tm2molden
$last SCF energy change = 0.55933924E-10
$ssquare from ridft
         63.784 (not to be modified here)
$charge from ridft
          1.000 (not to be modified here)
$dipole from force
  x    -0.06022214351957    y     0.00621916482681    z     1.17860269022711    a.u.
   | dipole | =    2.9996816349  debye
$optinfo       file=optinfo
$hessapprox   file=hessapprox
$orbital_max_rnorm 0.46589300813531E-05
$subenergy  Etot         E1                  Ej                Ex                 Ec                 En
-4092.091010317    -7821.303489931     2812.381111108    -177.1311720050    -4.545467399556     1098.508007911
$dipgrad    file=dipgrad
$hessian (projected)    file=hessian
$vibrational normal modes    file=vib_normal_modes
$vibrational reduced masses
  33.0135533617  30.1367453977  31.5670078644  29.5850245753  32.5544527064
  31.6773295845  21.2525680265  21.2593247749  17.5913657760  38.4886783086
  38.4405525042  46.2282076600  17.1056371678  17.1069710513  20.0956975857
  18.0148897307  17.6742963682  17.6749007055  16.9210319228  19.8141043683
  19.8179453540
$nvibro       21
$vibrational spectrum    file=vibspectrum
$end
