# Supplementary material for: Unexpected structural isomers of AlFe2O4+ and AlCo2O4+: vibrational spectroscopy and ion mobility combined with quantum chemistry
Source: Chem Sci. 2025 May 19;16(26):11999–2011. doi: 10.1039/d5sc02681d (PMC12134933; doi:10.1039/d5sc02681d)
Supplement: SC-016-D5SC02681D-s001 [file SC-016-D5SC02681D-s001.zip › Sturctures/Fe3O4+/Fe3O4+_coord.xyz]

7
C3v
Fe   -1.3234221   -0.7989796    0.0481602 
Fe    1.3444220   -0.7420841    0.1848087 
Fe   -0.0380839    1.5427980    0.1009983 
O     0.0666671   -1.8251424   -0.5421525 
O     1.5854793    0.9416555   -0.4791954 
O    -1.5669181    0.8743228   -0.6406984 
O    -0.0681442    0.0074298    1.3280790 
